# Supplementary material for: Comparison of Ritchie and Kato–Katz methods for the detection of intestinal helminths in humans: a systematic review and meta-analysis
Source: Parasit Vectors. 2026 May 15;19:282. doi: 10.1186/s13071-026-07437-7 (PMC13344047; doi:10.1186/s13071-026-07437-7)
Supplement: Supplementary file 9 — Additional file 9. [file 13071_2026_7437_MOESM9_ESM.xlsx]

## Sheet: Details of included studies
Table S2. Details of included studies
No.	Authors	Study design	Study location	Year of conduction	Types of participants	Age range (years)	Male (%)	Number of participants/samples	Detection technique	Number of helminths_Conc.	Number of STH_Conc.	Number of non-STH_Conc.	Number of hookworm_Conc.	Number of Ascaris_Conc.	Number of Trichuris_Conc.	Number of Strongyloides_Conc.	Detection technique	Number of helminths_Kato	Number of STH_Kato	Number of non-STH_Kato	Number of hookworm_Kato	Number of Ascaris_Kato	Number of Trichuris_Kato	Number of Strongyloides_Kato
1	Alemayehu et al., 2015	Cross-sectional study	Ethiopia	2014	Schoolchildren	5-19	52.3	384	Sodium acetate acetic acid formalin (SAF) for formalin ether concentration	220		S. mansoni (174), H. nana (22), E. vermicularis (7)	53	29	10	9	Kato-Katz	306		S. mansoni (297), H. nana (24), E. vermicularis (9)	Not done	21	13	0
2	Alemu et al., 2018	Cross-sectional study	Ethiopia	2016	Patients requested for routine ova/parasite examination	5 to > 15	52.1	280	Formol ether concentration	35		S. mansoni (35)					Kato-Katz	35		S. mansoni (35)
3	Allam et al., 2020	Diagnostic accuracy study	Egypt	Not specified	Primary schoolchildren	Grade 2-6	Not specified	90	Formalin ether concentration	25	3	S. mansoni (10), H. nana (11), E. vermicularis (1), Fasciola sp. (0), H. diminuta (0)		2	1		Kato-Katz	52	3	S. mansoni (35), H. nana (11), E. vermicularis (1), Fasciola sp. (1), H. diminuta (1)		2	1
4	Alvañiz et al., 2017	Cross-sectional study	Philippines	2006-2007	Nursery and grade school children	Grade 1	Not specified	61	Formol ether concentration	27							Kato-Katz	38
5	Aschale et al., 2021	Cross-sectional study	Ethiopia	2018	Participants in community	18–80	52.1	153	Formol ether concentration	131	131		131				Kato-Katz	149	149		149
6	Bayoumy et al., 2010	Cross-sectional study	Egypt	2009	Patients suffering from chronic diarrhea (85), healthy crossmatched persons (20)	1 to > 40	Not specified	105	Formalin ether concentration	20	5	H.nana (9), S. mansoni (2), H. heterophyes (2), Taenia spp. (2)		5			Kato-Katz	12	3	H.nana (8), S. mansoni (1), H. heterophyes (0), , Taenia spp. (0)		3
7	Bekana et al., 2019	Cross-sectional study	Ethiopia	2017	Elementary Schoolchildren	6-15	54.2	317	Formol ether concentration	59	Not specified	S. mansoni (15)					Kato-Katz	217	Not specified	S. mansoni (136)
8	Belizario et al., 2018	Cross-sectional study	Philippines	2014	Schoolchildren	9-15	54.2	1112	Formalin ether concentration	10		S. japonicum (10)					Kato-Katz	64		S. japonicum (64)
9	Bless et al., 2015	Cross-sectional study	Cambodia	2011	Schoolchildren	5-18	Not specified	228	Formalin ether concentration	83		Large trematode eggs (83)					Kato-Katz	50		Large trematode eggs (50)
10	Boonsuya et al., 2024	Cross-sectional study	Thailand	2021-2023	Participants in community	Not specified	Not specified	455	Formalin-ethyl acetate concentration	81	4	O. viverrini (75), Taenia spp. (1), Double infection (1)				4	Kato-Katz	42	2	O. viverrini (39), Taenia spp. (1)				2
11	Calvopina et al., 2018	Diagnostic accuracy study	Ecuador	2015	Participants in community	1 to > 40	43.8	105	Formalin ether concentration	19		Amphimerus (19/38)					Kato-Katz	27		Amphimerus (27/38)
12	Charoensuk et al., 2019	Diagnostic accuracy study	Thailand	2015	Participants in community	Not specified	Not specified	422	Formalin-ethyl acetate concentration	Not specified		O. viverrini (sensitivity 31.6%)					Kato-Katz	Not specified		O. viverrini (sensitivity 23.5%)
13	Cisse et al., 2021	Cross-sectional study	Burkina Faso	2020	Preschool-aged children	1 to < 6 years (71 months)	48.3	228	Formol ether concentration	90		S. mansoni (90)					Kato-Katz	96		S. mansoni (96)
14	Dacombe et al., 2007	Diagnostic accuracy study	Malawi	Not specified	Not specified	Not specified	Not specified	988	Formol ether concentration	294	191	S. mansoni (103)	191				Kato-Katz	369	270	S. mansoni (99)	270
15	Dolo et al., 1996	Cross-sectional study	Mali	1994	Participants in community	0-80	Not specified	209	Formalin ether concentration		0	S. mansoni (0), D. dendriticum (1), H. nana (1), Ankylostomes (19), Enterobius spp. (2)			0		Kato thick smear		1	S. mansoni (2), D. dendriticum (0), H. nana (6), Ankylostomes (11), Enterobius spp. (0)			1
16	Ebrahim et al., 1997	Cross-sectional study	Egypt	Not specified	Participants in community	Not specified	Not specified	910	Formol ether concentration	480		S. mansoni (480)					Kato-Katz			S. mansoni 1 smear (407), S. mansoni 2 smears (469), S. mansoni 3 smears (510), S. mansoni 4 smears (528)
17	Elgendy et al., 2016	Cross-sectional study	Egypt	2014-2015	Participants in community	Not specified	Not specified	217	Formol ether concentration	59	11	E. vermicularis (22), H. nana (26)	2	8	0	1	Kato-Katz	25	4	E. vermicularis (10), H. nana (11)	0	4	0	0
18	Endris et al., 2013	Cross-sectional study	Ethiopia	2008	Elementary Schoolchildren	5-19	53.9	354	Formol ether concentration	202		S. mansoni (90)	21	83	37		Kato-Katz	209		S. mansoni (148)	20	95	58
19	Fenta et al., 2020a	Cross-sectional study	Ethiopia	2019	Primary schoolchildren	6-14	51.2	520	Formol ether concentration	43		S. mansoni (43)					Kato-Katz	67		S. mansoni (67)
20	Fenta et al., 2020b	Cross-sectional study	Ethiopia	2019	Primary schoolchildren	6-14	51.2	520	Formol ether concentration	127	127		113	13	3		Kato-Katz	117	117		98	20	3
21	Fitriani et al., 2018	Diagnostic accuracy study	Indonesia	2016	Elementary Schoolchildren	Grade I-VI	45	80	Formol ether concentration				4	4	8		Kato-Katz				22	5	11
22	Gouda et al., 2020	Cross-sectional study	Egypt	Not specified	Primary schoolchildren	10-12	45.3	1110	Formol ether concentration	16		S. mansoni (16)					Kato-Katz	14		S. mansoni (14)
23	Hailu et al., 2015	Cross-sectional study	Ethiopia	2011	Primary schoolchildren	Not specified	Not specified	778	Formol ether concentration	397		S. mansoni (15)	160	99	4		Kato-Katz	272		S. mansoni (15)	156	69	4
24	Hussein et al., 2017	Cross-sectional study	Egypt	2014-2015	Patients attending the outpatient clinics	2 to > 15	53	100	Formol ether concentration	21							Kato-Katz	20
25	Kaewpitoon et al., 2017	Cross-sectional study	Thailand	2016-2017	Migrant workers	Not specified	55.1	147	Modified formalin ether concentration	37	1	O. viverrini (34), Taenia spp. (2)	1			0	Kato-Katz	24	1	O. viverrini (21), Taenia spp. (2)	1			0
26	Kopolrat et al., 2022	Cross-sectional study	Thailand	2018	Participants in community	≥ 15		150	Formalin-ethyl acetate concentration	61	14	O. viverrini (46), Minute intestinal fluke (22), Echinostome eggs (2), Taenia spp. (3)	0	1	1	12	Kato-Katz	46	0	O. viverrini (43), Minute intestinal fluke (0), Echinostome eggs (3), Taenia spp. (3)	0	0	0	0
27	Legesse et al., 2010	Cross-sectional study	Ethiopia	2007	Primary schoolchildren	7-18	43.8	386	Formol ether concentration			S. mansoni (234), H. nana (25)	4	23		1	Kato-Katz			S. mansoni (220), H. nana (10)	0	24		0
28	Lovis et al., 2009	Cross-sectional study	Lao PDR	Not specified	Participants in community	Not specified	Not specified	1 FECT (108), 1 KK (108), 3 KK (91)	Formalin ether concentration			O. viverrini (34/108)					Kato-Katz			1 KK slide: O. viverrini (43/108); 3 KK slide: O. viverrini (53/91)
29	Nath et al., 2025	Cross-sectional study	Bangladesh	2024	Schoolchildren (5–15 years), adults (above 15 years)	Schoolchildren (5–15 years), adults (above 15 years)	38	100	Formalin ether concentration	18		Hymenolepis (1)	5	11	3		Kato-Katz	26		E. vermicularis (2)	8	15	3
30	Prakobwong et al., 2024	Cross-sectional study	Thailand	2022	Participants in community	20-85	41.4	1800	One-step Formalin-ethyl acetate concentration, conventional FECT	One-step FECT (174), cFECT (160)		O. viverini: One-step FECT (174), cFECT (160)					Kato-Katz	101		O. viverini (101)
31	Qian et al., 2013	Diagnostic accuracy study	China	2012	Participants in community (adults) with with C. sinensis eggs	≥ 18	Not specified	74	Formalin ether concentration			C. sinensis: Single FECT (74), Duplicate FECT (74)					Kato-Katz			C. sinensis: Single Kato-Katz (74), Triplicate Kato-Katz (74), Six Kato-Katz (74)
32	Romero-Sandoval et al., 2017	Cross-sectional study	Ecuador	2015	Participants in community	2-13	Not specified	192	Formol ether concentration	60 (31.5%)	60 (31.5%)						Kato-Katz	77 (39.9%)	77 (39.9%)
33	Sayasone et al., 2015	Cross-sectional study	Lao PDR	2006	Participants in community	≤ 5 to > 60	48	485	Formalin-ethyl acetate concentration			O. viverrini (15), S. mekongi (3), Echinostoma spp. (2), Taenia spp. (4), H. diminuta (3)	5	20	7		Kato-Katz			First sample KK: O. viverrini (46), S. mekongi (60), Echinostoma spp. (11), Taenia spp. (4), H. diminuta (7); Second sample KK: O. viverrini (50), S. mekongi (30), Echinostoma spp. (10), Taenia spp. (5), H. diminuta (2); Third sample KK: O. viverrini (204), S. mekongi (25), Echinostoma spp. (10), Taenia spp. (0), H. diminuta (0);	First sample KK: 11; Second sample KK: 115; Third sample KK: 157	First sample KK: 101; Second sample KK: 11; Third sample KK: 120	First sample KK: 37; Second sample KK: 40; Third sample KK: 43
34	Sayasone et al., 2009	Cross-sectional study	Lao PDR	2005	Patients in infectious disease wards and participants in community	≥15	Not specified	232	Formalin-ethyl acetate concentration			Opisthorchis-like eggs (204), O. viverrini (200), Minute intestinal flukes (146), Echinostomatidae (38), E. vermicularis (2), C. philippinensis (1), Taenia spp. (23), H. diminuta (0)	87	1	4	24	Kato-Katz			Opisthorchis-like eggs (216), O. viverrini (ND), Minute intestinal flukes (ND), Echinostomatidae (40), E. vermicularis (0), C. philippinensis (1), Taenia spp. (49), H. diminuta (1)	146	1	18	ND
35	Schär et al., 2014	Cross-sectional study	Cambodia	2012	Participants in community	2-84	45.4	218	Formol ether concentration			Taenia spp.(1), small trematode eggs (9), large trematode eggs (3), D. dentriticum (1)	18	0	0	3	Kato-Katz			Taenia spp.(2), small trematode eggs (2), large trematode eggs (0), D. dentriticum (0)	46	0	0	0
36	Stensvold et al., 2006	Cross-sectional study	Lao PDR	Not specified	Participants in community	Not specified	Not specified	85	Formalin-ethyl acetate concentration			O. viverrini-like eggs (69)					Kato-Katz			O. viverrini-like eggs (64)
37	Teklemariam et al., 2018	Cross-sectional study	Ethiopia	Not specified	Schoolchildren	Not specified	Not specified	280	Formol ether concentration			S. mansoni (39.3%, 110), E. vermicularis (2.9%, 8), H. nana (4.3%, 12), Taenia spp. (2.9%, 8)	10%, 28	35.6%, 100	36.1%, 101	0.014	Kato-Katz			S. mansoni (35.7%, 100), E. vermicularis (2.1%, 6), H. nana (1.07%, 3), Taenia spp. (2.1%, 6)	2.1%, 6	24.1%, 67	26.9%, 75
38	Tonga et al., 2019	Cross-sectional study	Cameroon	2016	Pregnant women	< 20 and > 20	0	282	Formol ether concentration	36		S. mansoni (36)					Kato-Katz	64		S. mansoni (64)
39	Yimer et al., 2015	Cross-sectional study	Ethiopia	2013	Schoolchildren	6-11	31.9	422	Formol ether concentration	208		S. mansoni (166)	30	12			Kato-Katz	334		S. mansoni (292)	30	12
40	Zeleke et al., 2021	Cross-sectional study	Ethiopia	2019-2020	Adult patients who came to the health institutions	Most (88.4%) of them were from 18 to 45 years ofage	56.8	389	Formol ether concentration		109		109				Kato-Katz		94		94
