# Supplementary material for: Comparison of Ritchie and Kato–Katz methods for the detection of intestinal helminths in humans: a systematic review and meta-analysis
Source: Parasit Vectors. 2026 May 15;19:282. doi: 10.1186/s13071-026-07437-7 (PMC13344047; doi:10.1186/s13071-026-07437-7)
Supplement: Supplementary file 10 — Additional file 10. [file 13071_2026_7437_MOESM10_ESM.xls]

## Sheet: All studies
Table S3. Methodological quality of the include studies
JBI critical appraisal checklist for analytical cross sectional studies
No.	Study	1. Were the criteria for inclusion in the sample clearly defined?	2. Were the study subjects and the setting described in detail?	3. Was the exposure measured in a valid and reliable way?	4. Were objective, standard criteria used for measurement of the condition?	5. Were confounding factors identified?	6. Were strategies to deal with confounding factors stated?	7. Were the outcomes measured in a valid and reliable way?	8. Was appropriate statistical analysis used?	% Yes	Risk*
1	Alemayehu et al., 2015	Yes	Yes	Yes	Yes	Yes	Yes	Yes	Yes	100	Low risk of bias
2	Alemu et al., 2018	Unclear	Yes	yes	Yes	No	No	Yes	Yes	75	Low risk of bias
3	Alvañiz et al., 2017	Yes	Yes	Unclear	Yes	No	No	Yes	Yes	62.5	Moderate risk of bias
4	Aschale et al., 2021	Yes	Yes	No	Yes	No	No	Yes	Yes	62.5	Moderate risk of bias
5	Bayoumy et al., 2010	Yes	Yes	Yes	Yes	No	No	Yes	Yes	75	Low risk of bias
7	Bekana et al., 2019	Yes	Yes	Yes	Yes	No	No	Yes	Yes	75	Low risk of bias
8	Belizario et al., 2018	Yes	Yes	Yes	Yes	Yes	Yes	Yes	Yes	100	Low risk of bias
9	Bless et al., 2015	Yes	Yes	Yes	Yes	Yes	Yes	Yes	Yes	100	Low risk of bias
10	Boonsuya et al., 2024	Yes	Yes	Yes	Yes	No	No	Yes	Yes	75	Low risk of bias
11	Dolo et al., 1996	Yes	Yes	Yes	Yes	No	No	Yes	Yes	75	Low risk of bias
12	Ebrahim et al., 1997	Yes	Yes	Yes	Yes	No	No	Yes	Yes	75	Low risk of bias
13	Elgendy et al., 2016	Yes	Yes	Unclear	Yes	Yes	No	Yes	Yes	75	Low risk of bias
14	Endris et al., 2013	Yes	Yes	Yes	Yes	No	No	Yes	Yes	75	Low risk of bias
15	Fenta et al., 2020a	Yes	Yes	Yes	Yes	No	No	Yes	Yes	75	Low risk of bias
16	Fenta et al., 2020b	Yes	Yes	Yes	Yes	No	No	Yes	Yes	75	Low risk of bias
17	Gouda et al., 2020	Yes	Yes	Yes	Yes	Yes	No	Yes	Yes	87.5	Low risk of bias
18	Hailu et al., 2015	Yes	Yes	Yes	Yes	No	No	Yes	Yes	75	Low risk of bias
19	Hussein et al., 2017	Yes	Yes	Unclear	Yes	No	No	Yes	Yes	62.5	Moderate risk of bias
20	Kaewpitoon et al., 2017	Yes	Yes	Yes	Yes	No	No	Yes	Yes	75	Low risk of bias
21	Kopolrat et al., 2022	Yes	Yes	Yes	Yes	No	No	Yes	Yes	75	Low risk of bias
22	Legesse et al., 2010	Yes	Yes	Yes	Yes	Yes	Yes	Yes	Yes	100	Low risk of bias
23	Lovis et al., 2009	Yes	Yes	Yes	Yes	No	No	Yes	Yes	75	Low risk of bias
24	Nath et al., 2025	Yes	Yes	Unclear	Yes	No	No	Yes	Yes	50	Moderate risk of bias
25	Prakobwong et al., 2024	Yes	Yes	Yes	Yes	No	No	Yes	Yes	75	Low risk of bias
26	Romero-Sandoval et al., 2017	Yes	Yes	Yes	Yes	Yes	No	Yes	Yes	87.5	Low risk of bias
27	Sayasone et al., 2009	Yes	Yes	Unclear	Yes	No	No	Yes	Yes	62.5	Moderate risk of bias
28	Sayasone et al., 2015	Yes	Yes	No	Yes	Yes	Yes	Yes	Yes	87.5	Low risk of bias
29	Schär et al., 2014	Yes	Yes	Yes	Yes	Yes	Yes	Yes	Yes	100	Low risk of bias
30	Stensvold et al., 2006	No	Yes	Yes	Yes	No	No	Yes	Yes	62.5	Moderate risk of bias
31	Teklemariam et al., 2018	Yes	Yes	Unclear	Yes	Yes	No	Yes	Yes	75	Low risk of bias
32	Tonga et al., 2019	Yes	Yes	Yes	Yes	Yes	Yes	Yes	Yes	100	Low risk of bias
33	Yimer et al., 2015	Yes	Yes	Yes	Yes	No	No	Yes	Yes	75	Low risk of bias
34	Zeleke et al., 2021	Yes	Yes	Yes	Yes	No	No	Yes	Yes	75	Low risk of bias
JBI critical appraisal checklist for diagnostic test accuracy studies
No.	Study	1. Was a consecutive or random sample of patients enrolled?	2. Was a case control design avoided?	3. Did the study avoid inappropriate exclusions?	4. Were the index test results interpreted without knowledge of the results of the reference standard?	5. If a threshold was used, was it pre-specified?	6. Is the reference standard likely to correctly classify the target condition?	7. Were the reference standard results interpreted without knowledge of the results of the index test?	8. Was there an appropriate interval between index test and reference standard?	9. Did all patients receive the same reference standard?	10. Were all patients included in the analysis?	% Yes	Risk*
1	Allam et al., 2020	Yes	Yes	Unclear	Yes	Yes	No	Yes	Yes	No	Yes	70	Low risk of bias
2	Calvopina et al., 2018	Yes	Yes	Yes	Yes	Yes	No	Yes	Yes	No	Yes	80	Low risk of bias
3	Charoensuk et al., 2019	Unclear	Yes	Yes	Yes	Yes	Yes	Yes	Yes	Yes	Yes	90	Low risk of bias
4	Cisse et al., 2021	Yes	Yes	Yes	Yes	Yes	Yes	Yes	Yes	Yes	Yes	100	Low risk of bias
5	Dacombe et al., 2007	Yes	Yes	Yes	Yes	Yes	Yes	Yes	Unclear	Yes	Yes	90	Low risk of bias
6	Fitriani et al., 2018	Yes	Yes	Unclear	Yes	Yes	Yes	Yes	Yes	Yes	Yes	90	Low risk of bias
7	Qian et al., 2013	No	Yes	Yes	Yes	Yes	No	Yes	Yes	Yes	Yes	80	Low risk of bias
* High risk of bias = score up to 49% of “yes” scores; Moderate risk of bias = score from 50 to 69% of “yes” scores; Low risk of bias = score more than 70% of “yes” scores.
